# Supplementary material for: Change in Auxin and Cytokinin Levels Coincides with Altered Expression of Branching Genes during Axillary Bud Outgrowth in Chrysanthemum
Source: PLoS One. 2016 Aug 24;11(8):e0161732. doi: 10.1371/journal.pone.0161732 (PMC4996534; doi:10.1371/journal.pone.0161732)
Supplement: S7 Table — The fist tab shows IAA measurement and the total CK level, which is the sum of individual isoprenoid and aromatic cytokinins presented in the second tab. (XLSX) [file pone.0161732.s011.xlsx]

## Sheet: IAA + CK
Sample nr.	Genotype	Timepoint	Tissue	Position	Repeat	IAA pmol/g FW	total CK pmol/g FW
1	C17	V1	Apex	Apex	I	120.13	23.1741
2	C17	V1	Zone A	bud	I	59.8602	26.0807
3	C17	V1	Zone A	stem	I	229.758	5.18604
4	C17	V1	Zone B	bud	I	14.3135	2.42709
5	C17	V1	Zone B	stem	I	233.963	3.71049
6	C17	V1	Zone C	bud	I	12.5708	0.772073
7	C17	V1	Zone C	stem	I	241.637	10.7981
8	C17	V1	Apex	Apex	II	146.646	33.3374
9	C17	V1	Zone A	bud	II	75.0544	23.5257
10	C17	V1	Zone A	stem	II	173.971	6.83307
11	C17	V1	Zone B	bud	II	11.7964	12.3713
12	C17	V1	Zone B	stem	II	187.15	4.40841
13	C17	V1	Zone C	bud	II	10.4901	1.00307
14	C17	V1	Zone C	stem	II	195.569	10.6755
15	C17	V1	Apex	Apex	III	79.3691	28.4194
16	C17	V1	Zone A	bud	III	49.4422	22.3769
17	C17	V1	Zone A	stem	III	156.054	4.79514
18	C17	V1	Zone B	bud	III	11.5874	1.3486
19	C17	V1	Zone B	stem	III	183.576	4.34696
20	C17	V1	Zone C	bud	III	10.2973	1.19998
21	C17	V1	Zone C	stem	III	201.832	9.68364
22	C17	T2	Apex	Apex	I	74.1111	30.6828
23	C17	T2	Zone A	bud	I	sample lost	55.6286
24	C17	T2	Zone A	stem	I	sample lost	19.6256
25	C17	T2	Zone B	bud	I	15.1025	18.0374
26	C17	T2	Zone B	stem	I	18.9418	4.59692
27	C17	T2	Zone C	bud	I	12.9674	2.55804
28	C17	T2	Zone C	stem	I	86.4299	2.06733
29	C17	T2	Apex	Apex	II	46.1581	42.3855
30	C17	T2	Zone A	bud	II	39.2328	32.9114
31	C17	T2	Zone A	stem	II	14.9859	14.8487
32	C17	T2	Zone B	bud	II	18.3991	13.8238
33	C17	T2	Zone B	stem	II	8.49254	5.80105
34	C17	T2	Zone C	bud	II	8.8595	1.66396
35	C17	T2	Zone C	stem	II	71.093	1.30132
36	C17	T2	Apex	Apex	III	22.9725	26.0136
37	C17	T2	Zone A	bud	III	32.0412	38.9416
38	C17	T2	Zone A	stem	III	32.6199	10.1738
39	C17	T2	Zone B	bud	III	18.0356	4.09276
40	C17	T2	Zone B	stem	III	14.6521
41	C17	T2	Zone C	bud	III	50.6312	5.32607
42	C17	T2	Zone C	stem	III	281.889	1.60595
43	C18	V1	Apex	Apex	I	273.271	1.85628
44	C18	V1	Zone A	bud	I	70.2294	9.07747
45	C18	V1	Zone A	stem	I	458.964	1.08673
46	C18	V1	Zone B	bud	I	24.7853	6.10137
47	C18	V1	Zone B	stem	I	229.77	1.13143
48	C18	V1	Zone C	bud	I	9.48922	0
49	C18	V1	Zone C	stem	I	223.588	6.57611
50	C18	V1	Apex	Apex	II	288.199	15.7555
51	C18	V1	Zone A	bud	II	37.0223	19.8965
52	C18	V1	Zone A	stem	II	432.136	8.88881
53	C18	V1	Zone B	bud	II	47.6442	13.5896
54	C18	V1	Zone B	stem	II	246.502	5.37628
55	C18	V1	Zone C	bud	II	13.8546	5.00786
56	C18	V1	Zone C	stem	II	213.988	3.90798
57	C18	V1	Apex	Apex	III	216.862	7.86408
58	C18	V1	Zone A	bud	III	45.8747	19.26
59	C18	V1	Zone A	stem	III	181.255	6.88675
60	C18	V1	Zone B	bud	III	11.0537	13.1813
61	C18	V1	Zone B	stem	III	255.974	5.64364
62	C18	V1	Zone C	bud	III	16.8071	0
63	C18	V1	Zone C	stem	III	235.124	3.9586
64	C18	V2	Apex	Apex	I	236.187	34.9866
65	C18	V2	Zone A	bud	I	42.4933	6.57385
66	C18	V2	Zone A	stem	I	455.306	0
67	C18	V2	Zone B'	bud	I	43.925	2.2188
68	C18	V2	Zone B'	stem	I	249.373	1.02386
69	C18	V2	Zone B''	bud	I	41.7539	1.43251
70	C18	V2	Zone B''	stem	I	193.414	0
71	C18	V2	Zone C	bud	I	22.0798	0
72	C18	V2	Zone C	stem	I	130.522	1.21882
73	C18	V2	Apex	Apex	II	117.023	1.68141
74	C18	V2	Zone A	bud	II	17.5248
75	C18	V2	Zone A	stem	II	160.847	0
76	C18	V2	Zone B'	bud	II	21.9522	4.09578
77	C18	V2	Zone B'	stem	II	209.742	0.953875
78	C18	V2	Zone B''	bud	II	18.8478	0
79	C18	V2	Zone B''	stem	II	170.215	2.61488
80	C18	V2	Zone C	bud	II	10.7053	0
81	C18	V2	Zone C	stem	II	118.819	1.09408
82	C18	V2	Apex	Apex	III	20.2847	3.29122
83	C18	V2	Zone A	bud	III	112.221	7.69883
84	C18	V2	Zone A	stem	III	12.0685	0.791528
85	C18	V2	Zone B'	bud	III	67.4417	1.04566
86	C18	V2	Zone B'	stem	III	144.615	4.21314
87	C18	V2	Zone B''	bud	III	13.4745	2.05015
88	C18	V2	Zone B''	stem	III	144.738	0.882425
89	C18	V2	Zone C	bud	III	14.5504	0.667775
90	C18	V2	Zone C	stem	III	119.47	0.991723

## Sheet: CK
	DHZR	Trans-ZR	cis-ZR	DHZ	trans-Z	cis-Z	DH-ZNG	ZNG	IP-G	IPA	IP	MS-iP	MS-iPA	BAP	oT	pT	mT	MeOT	MemT	BAR	oTR	mTR	pTR	BA3G	BA7G	BA9G	MeoTR	MemTR	oT9G	mT9G	pT9G	MemT9G	total cytokinin pmol/g FW
1	<	6.26022	0.551288	<	<	<	<	16.2605	<	<	<	<	<	0.102069	<	<	<	<	<	<	<	<	<	<	<	<	<	<	<	<	<	<	23.1741
2	<	9.86784	<	<	<	<	<	8.17124	<	7.83903	<	<	<	0.202633	<	<	<	<	<	<	<	<	<	<	<	<	<	<	<	<	<	<	26.0807
3	<	3.19657	<	<	<	<	<	<	<	1.95535	<	<	<	0.0341264	<	<	<	<	<	<	<	<	<	<	<	<	<	<	<	<	<	<	5.18604
4	<	<	<	<	<	<	<	<	<	2.42709	<	<	<	<	<	<	<	<	<	<	<	<	<	<	<	<	<	<	<	<	<	<	2.42709
5	<	2.59288	<	<	<	<	<	1.11761	<	0	<	<	<	<	<	<	<	<	<	<	<	<	<	<	<	<	<	<	<	<	<	<	3.71049
6	<	0.772073	<	<	<	<	<	<	<	0	<	<	<	<	<	<	<	<	<	<	<	<	<	<	<	<	<	<	<	<	<	<	0.772073
7	<	6.69628	<	<	<	<	<	<	<	4.10179	<	<	<	<	<	<	<	<	<	<	<	<	<	<	<	<	<	<	<	<	<	<	10.7981
8	<	7.30239	<	<	4.54068	<	<	18.8364	<	2.6579	<	<	<	<	<	<	<	<	<	<	<	<	<	<	<	<	<	<	<	<	<	<	33.3374
9	<	5.51261	<	<	<	<	<	9.50274	<	5.95583	<	<	<	<	<	<	<	<	<	<	<	<	<	2.55447	<	<	<	<	<	<	<	<	23.5257
10	<	2.75262	0.692995	<	<	<	<	<	<	3.38745	<	<	<	<	<	<	<	<	<	<	<	<	<	<	<	<	<	<	<	<	<	<	6.83307
11	<	0.43354	<	<	<	<	<	1.24477	0	5.21896	<	<	<	<	<	<	<	<	<	<	<	<	<	5.47399	<	<	<	<	<	<	<	<	12.3713
12	<	3.82001	0.588397	<	<	<	<	<	<	<	<	<	<	<	<	<	<	<	<	<	<	<	<	<	<	<	<	<	<	<	<	<	4.40841
13	<	<	<	<	<	<	<	1.00307	<	<	<	<	<	<	<	<	<	<	<	<	<	<	<	<	<	<	<	<	<	<	<	<	1.00307
14	<	10.6755	<	<	<	<	<	<	<	<	<	<	<	<	<	<	<	<	<	<	<	<	<	<	<	<	<	<	<	<	<	<	10.6755
15	<	6.68978	1.38377	<	<	<	<	16.625	<	3.7208	<	<	<	<	<	<	<	<	<	<	<	<	<	<	<	<	<	<	<	<	<	<	28.4194
16	<	6.11494	1.9777	<	<	<	<	6.88583	<	7.39846	<	<	<	<	<	<	<	<	<	<	<	<	<	<	<	<	<	<	<	<	<	<	22.3769
17	<	2.99687	0.569056	<	<	<	<	1.22921	<	<	<	<	<	<	<	<	<	<	<	<	<	<	<	<	<	<	<	<	<	<	<	<	4.79514
18	<	<	<	<	<	<	<	1.3486	<	<	<	<	<	<	<	<	<	<	<	<	<	<	<	<	<	<	<	<	<	<	<	<	1.3486
19	<	3.3355	<	<	<	<	<	1.01146	<	<	<	<	<	<	<	<	<	<	<	<	<	<	<	<	<	<	<	<	<	<	<	<	4.34696
20	<	<	<	<	<	<	<	1.19998	<	<	<	<	<	<	<	<	<	<	<	<	<	<	<	<	<	<	<	<	<	<	<	<	1.19998
21	<	7.86003	0.548116	<	<	<	<	1.2755	<	<	<	<	<	<	<	<	<	<	<	<	<	<	<	<	<	<	<	<	<	<	<	<	9.68364
22	<	9.96691	0.572011	<	3.69815	<	<	16.4458	<	<	<	<	<	<	<	<	<	<	<	<	<	<	<	<	<	<	<	<	<	<	<	<	30.6828
23	<	19.1814	2.54264	<	4.67967	<	<	23.9058	<	5.31906	<	<	<	<	<	<	<	<	<	<	<	<	<	<	<	<	<	<	<	<	<	<	55.6286
24	<	8.67301	0.875217	<	3.35756	<	<	3.26821	<	3.45158	<	<	<	<	<	<	<	<	<	<	<	<	<	<	<	<	<	<	<	<	<	<	19.6256
25	<	2.46867	0.812508	<	4.05585	<	<	10.7004	<	<	<	<	<	<	<	<	<	<	<	<	<	<	<	<	<	<	<	<	<	<	<	<	18.0374
26	<	2.35119	<	<	<	<	<	<	<	2.24573	<	<	<	<	<	<	<	<	<	<	<	<	<	<	<	<	<	<	<	<	<	<	4.59692
27	<	<	<	<	<	<	<	2.55804	<	<	<	<	<	<	<	<	<	<	<	<	<	<	<	<	<	<	<	<	<	<	<	<	2.55804
28	<	1.38346	0.68387	<	<	<	<	<	<	<	<	<	<	<	<	<	<	<	<	<	<	<	<	<	<	<	<	<	<	<	<	<	2.06733
29	<	15.8155	2.45251	<	4.33674	<	<	16.583	<	3.19782	<	<	<	<	<	<	<	<	<	<	<	<	<	<	<	<	<	<	<	<	<	<	42.3855
29	<	15.8155	2.45251	<	4.33674	<	<	16.583	<	3.19782	<	<	<	<	<	<	<	<	<	<	<	<	<	<	<	<	<	<	<	<	<	<	42.3855
30	<	8.04642	1.68326	<	2.40196	<	<	20.7797	<	<	<	<	<	<	<	<	<	<	<	<	<	<	<	<	<	<	<	<	<	<	<	<	32.9114
31	<	6.42407	<	<	3.18965	<	<	2.04747	<	3.18754	<	<	<	<	<	<	<	<	<	<	<	<	<	<	<	<	<	<	<	<	<	<	14.8487
32	<	3.40743	1.55798	<	<	<	<	8.8584	<	<	<	<	<	<	<	<	<	<	<	<	<	<	<	<	<	<	<	<	<	<	<	<	13.8238
33	<	2.9545	0.471177	<	<	<	<	0.34217	<	2.0332	<	<	<	<	<	<	<	<	<	<	<	<	<	<	<	<	<	<	<	<	<	<	5.80105
34	<	<	<	<	<	<	<	1.66396	<	<	<	<	<	<	<	<	<	<	<	<	<	<	<	<	<	<	<	<	<	<	<	<	1.66396
35	<	1.30132	0	<	<	<	<	<	<	<	<	<	<	<	<	<	<	<	<	<	<	<	<	<	<	<	<	<	<	<	<	<	1.30132
36	<	4.91697	1.73142	<	<	<	<	19.3652	<	<	<	<	<	<	<	<	<	<	<	<	<	<	<	<	<	<	<	<	<	<	<	<	26.0136
37	<	6.94653	1.65419	<	<	<	<	30.3409	<	<	<	<	<	<	<	<	<	<	<	<	<	<	<	<	<	<	<	<	<	<	<	<	38.9416
38	<	6.76913	0.519667	<	<	<	<	2.88503	<	<	<	<	<	<	<	<	<	<	<	<	<	<	<	<	<	<	<	<	<	<	<		10.1738
39	<	2.55133	1.54143	<	<	<	<	<	<	<	<	<	<	<	<	<	<	<	<	<	<	<	<	<	<	<	<	<	<	<	<	<	4.09276
40	sample lost													sample lost
41	<	0.89617	0.927313	<	<	<	3.50259	<	<	<	<	<		<	<	<	<	<	<	<	<	<	<	<	<	<	<	<	<	<	<	<	5.32607
42	<	1.01692	<	<	<	<	0.589031	<	<	<	<	<		<	<	<	<	<	<	<	<	<	<	<	<	<	<	<	<	<	<	<	1.60595
43	<	<	<	<	<	<	1.85628	<	<	<	<	<		<	<	<	<	<	<	<	<	<	<	<	<	<	<	<	<	<	<	<	1.85628
43	<	<	<	<	<	<	1.85628	<	<	<	<	<		<	<	<	<	<	<	<	<	<	<	<	<	<	<	<	<	<	<	<	1.85628
44	<	3.29671	4.34767	<	<	<	1.43309	<	<	<	<	<		<	<	<	<	<	<	<	<	<	<	<	<	<	<	<	<	<	<	<	9.07747
45	<	1.08673	<	<	<	<	<	<	<	<	<	<		<	<	<	<	<	<	<	<	<	<	<	<	<	<	<	<	<	<	<	1.08673
46	<	2.39699	2.13169	<	<	<	1.5727	<	<	<	<	<		<	<	<	<	<	<	<	<	<	<	<	<	<	<	<	<	<	<	<	6.10137
47	<	1.13143	<	<	<	<	<	<	<	<	<	<		<	<	<	<	<	<	<	<	<	<	<	<	<	<	<	<	<	<	<	1.13143
48	<	<	<	<	<	<	<	<	<	<	<	<		<	<	<	<	<	<	<	<	<	<	<	<	<	<	<	<	<	<	<	0
49	<	2.15459	1.59454	<	<	<	<	<	2.82698	<	<	<		<	<	<	<	<	<	<	<	<	<	<	<	<	<	<	<	<	<	<	6.57611
50	<	6.21475	2.61596	<	<	<	<	<	6.92477	<	<	<		<	<	<	<	<	<	<	<	<	<	<	<	<	<	<	<	<	<	<	15.7555
50	<	6.21475	2.61596	<	<	<	<	<	6.92477	<	<	<		<	<	<	<	<	<	<	<	<	<	<	<	<	<	<	<	<	<	<	15.7555
51	<	10.2936	2.75971	<	<	<	<	<	<	6.84318	<	<	<	<	<	<	<	<	<	<	<	<	<	<	<	<	<	<	<	<	<	<	19.8965
52	<	3.83148	<	<	<	<	<	<	<	5.05733	<	<	<	<	<	<	<	<	<	<	<	<	<	<	<	<	<	<	<	<	<	<	8.88881
53	<	6.09655	3.32604	<	<	<	<	<	<	4.16699	<	<	<	<	<	<	<	<	<	<	<	<	<	<	<	<	<	<	<	<	<	<	13.5896
54	<	1.87855	<	<	<	<	<	<	<	3.49774	<	<	<	<	<	<	<	<	<	<	<	<	<	<	<	<	<	<	<	<	<	<	5.37628
55	<	<	<	<	<	<	<	<	<	5.00786	<	<	<	<	<	<	<	<	<	<	<	<	<	<	<	<	<	<	<	<	<	<	5.00786
56	<	1.40609	1.09489	<	<	<	<	<	<	1.407	<	<	<	<	<	<	<	<	<	<	<	<	<	<	<	<	<	<	<	<	<	<	3.90798
57	<	5.22278	2.64131	<	<	<	<	<	<	<	<	<	<	<	<	<	<	<	<	<	<	<	<	<	<	<	<	<	<	<	<	<	7.86408
58	<	11.9962	3.15633	<	<	<	<	<	<	4.10743	<	<	<	<	<	<	<	<	<	<	<	<	<	<	<	<	<	<	<	<	<	<	19.26
59	<	3.13079	<	<	<	<	<	<	<	3.75596	<	<	<	<	<	<	<	<	<	<	<	<	<	<	<	<	<	<	<	<	<	<	6.88675
60	<	6.33005	5.20432	<	<	<	<	1.64695	<	<	<	<	<	<	<	<	<	<	<	<	<	<	<	<	<	<	<	<	<	<	<	<	13.1813
61	<	1.89393	0.960447	<	<	<	<	<	<	2.78926	<	<	<	<	<	<	<	<	<	<	<	<	<	<	<	<	<	<	<	<	<	<	5.64364
62	<	<	<	<	<	<	<	<	<	<	<	<	<	<	<	<	<	<	<	<	<	<	<	<	<	<	<	<	<	<	<	<	0
63	<	1.5215	0.959968	<	<	<	<	<	<	1.47713	<	<	<	<	<	<	<	<	<	<	<	<	<	<	<	<	<	<	<	<	<	<	3.9586
64	<	2.22872	2.27542	<	<	<	<	<	<	<	<	<	<	<	<	<	30.4825	<	<	<	<	<	<	<	<	<	<	<	<	<	<	<	34.9866
64	<	2.22872	2.27542	<	<	<	<	<	<	<	<	<	<	<	<	<	30.4825	<	<	<	<	<	<	<	<	<	<	<	<	<	<	<	34.9866
65	<	2.33202	3.33491	<	<	<	<	0.90691	<	<	<	<	<	<	<	<	<	<	<	<	<	<	<	<	<	<	<	<	<	<	<	<	6.57385
66	<	<	<	<	<	<	<	<	<	<	<	<	<	<	<	<	<	<	<	<	<	<	<	<	<	<	<	<	<	<	<	<	0
67	<	<	2.2188	<	<	<	<	<	<	<	<	<	<	<	<	<	<	<	<	<	<	<	<	<	<	<	<	<	<	<	<	<	2.2188
68	<	<	<	<	<	<	<	<	<	1.02386	<	<	<	<	<	<	<	<	<	<	<	<	<	<	<	<	<	<	<	<	<	<	1.02386
69	<	<	1.43251	<	<	<	<	<	<	<	<	<	<	<	<	<	<	<	<	<	<	<	<	<	<	<	<	<	<	<	<	<	1.43251
70	<	<	<	<	<	<	<	<	<	<	<	<	<	<	<	<	<	<	<	<	<	<	<	<	<	<	<	<	<	<	<	<	0
71	<	<	<	<	<	<	<	<	<	<	<	<	<	<	<	<	<	<	<	<	<	<	<	<	<	<	<	<	<	<	<	<	0
72	<	<	1.21882	<	<	<	<	<	<	<	<	<	<	<	<	<	<	<	<	<	<	<	<	<	<	<	<	<	<	<	<	<	1.21882
73	<	<	<	<	<	<	<	<	<	<	<	<	<	<	<	<	1.68141	<	<	<	<	<	<	<	<	<	<	<	<	<	<	<	1.68141
73	<	<	<	<	<	<	<	<	<	<	<	<	<	<	<	<	1.68141	<	<	<	<	<	<	<	<	<	<	<	<	<	<	<	1.68141
74	sample lost													sample lost
75	<	<	<	<	<	<	<	<	<	<	<	<	<	<	<	<	<	<	<	<	<	<	<	<	<	<	<	<	<	<	<	<	0
76	<	1.39076	2.70502	<	<	<	<	<	<	<	<	<	<	<	<	<	<	<	<	<	<	<	<	<	<	<	<	<	<	<	<	<	4.09578
77	<	<	<	<	<	<	<	<	<	<	<	<	<	0.953875	<	<	<	<	<	<	<	<	<	<	<	<	<	<	<	<	<	<	0.953875
78	<	<	<	<	<	<	<	<	<	<	<	<	<	<	<	<	<	<	<	<	<	<	<	<	<	<	<	<	<	<	<	<	0
79	<	1.27819	1.33669	<	<	<	<	<	<	<	<	<	<	<	<	<	<	<	<	<	<	<	<	<	<	<	<	<	<	<	<	<	2.61488
80	<	<	<	<	<	<	<	<	<	<	<	<	<	<	<	<	<	<	<	<	<	<	<	<	<	<	<	<	<	<	<	<	0
81	<	1.09408	<	<	<	<	<	<	<	<	<	<	<	<	<	<	<	<	<	<	<	<	<	<	<	<	<	<	<	<	<	<	1.09408
82	<	<	<	<	<	<	<	<	<	<	<	<	<	<	<	<	3.29122	<	<	<	<	<	<	<	<	<	<	<	<	<	<	<	3.29122
82	<	<	<	<	<	<	<	<	<	<	<	<	<	<	<	<	3.29122	<	<	<	<	<	<	<	<	<	<	<	<	<	<	<	3.29122
83	<	<	3.87939	<	<	<	<	<	<	<	<	<	<	3.81943	<	<	<	<	<	<	<	<	<	<	<	<	<	<	<	<	<	<	7.69883
84	<	0.791528	<	<	<	<	<	<	<	<	<	<	<	<	<	<	<	<	<	<	<	<	<	<	<	<	<	<	<	<	<	<	0.791528
85	<	<	<	<	<	<	<	<	<	<	<	<	<	1.04566	<	<	<	<	<	<	<	<	<	<	<	<	<	<	<	<	<	<	1.04566
86	<	<	<	<	<	<	<	<	<	<	<	<	<	<	<	<	<	<	<	<	<	<	<	<	<	<	4.21314	<	<	<	<	<	4.21314
87	<	<	2.05015	<	<	<	<	<	<	<	<	<	<	<	<	<	<	<	<	<	<	<	<	<	<	<	<	<	<	<	<	<	2.05015
88	<	<	0.882425	<	<	<	<	<	<	<	<	<	<	<	<	<	<	<	<	<	<	<	<	<	<	<	<	<	<	<	<	<	0.882425
89	<	<	<	<	<	<	<	<	<	<	<	<	<	0.667775	<	<	<	<	<	<	<	<	<	<	<	<	<	<	<	<	<	<	0.667775
90	<	<	0.991723	<	<	<	<	<	<	<	<	<	<	<	<	<	<	<	<	<	<	<	<	<	<	<	<	<	<	<	<	<	0.991723
