# Supplementary material for: Change in Auxin and Cytokinin Levels Coincides with Altered Expression of Branching Genes during Axillary Bud Outgrowth in Chrysanthemum
Source: PLoS One. 2016 Aug 24;11(8):e0161732. doi: 10.1371/journal.pone.0161732 (PMC4996534; doi:10.1371/journal.pone.0161732)
Supplement: S10 Table — (XLSX) [file pone.0161732.s014.xlsx]

## Sheet: CNRQ
Sample nr.	Genotype	Timepoint	Tissue	Position	Repeat	BRC1 CNRQ	IPT3 CNRQ	LsL CNRQ	MAX1 CNRQ	MAX2 CNRQ	ARR1 CNRQ	AXR1 CNRQ	IAA16 CNRQ	AXR6 CNRQ	AHK3a CNRQ	AHK3b CNRQ	DRM1 CNRQ	IAA12 CNRQ	PIN1 CNRQ	STM CNRQ	TIR1 CNRQ	TIR3 CNRQ	AXR2 CNRQ
1	C17	V1	Apex	Apex	I	0.261818	0.245188	0.896417	0.961457	0.990953	0.862812	0.8566	0.743279	1.0506	0.200743	0.398891	0.0810575	0.82255	1.16442	0.607972	0.396791	0.58281	1.29272
2	C17	V1	Zone A	bud	I	0.631975	0.465908	0.871706	0.823531	0.654335	0.645184	0.547427	0.279397	0.811228		0.446927	0.151885	0.985431	1.3342	1.12381	0.47574		0.48593
3	C17	V1	Zone A	stem	I	1.59022	1.51352	1.64161	1.45153	0.84579	1.23172	1.05893	0.86941	1.26109	0.231234	0.372268	0.342328	1.30852	1.38847	1.93386	0.826096	0.651142	1.89461
4	C17	V1	Zone B	bud	I	1.56351	12.5026	0.974631	0.892812	0.647739	1.09247	0.79583	0.963033	0.801155	0.310029	0.518202	0.72811	0.353375	0.526382	0.655677	0.892389	0.766058	2.40055
5	C17	V1	Zone B	stem	I	2.04245	3.47413	1.60235	1.17756	0.750833	1.33328	0.911121	0.701992	1.22631	0.504818	0.81927	1.24679	1.17903	0.938218	1.23413	1.17085	1.36214	1.20118
6	C17	V1	Zone C	bud	I	0.831362	12.4451	0.869261	0.824879	0.366185	1.19889	0.721064	0.674611	0.763416	0.273453	0.557836	0.972224	0.428495	0.406184	0.508783	0.544594		2.41013
7	C17	V1	Zone C	stem	I	1.58901	2.76632	1.63186	1.14159	1.00768	1.48336	0.967452	0.580135	1.325	0.620154	1.25334	1.97288	1.17676	1.02872	0.940527	0.974924	1.01796	0.862198
8	C17	V1	Apex	Apex	II	0.13858	0.819294	0.867961	0.488765	0.548782	0.55798	0.495711	0.508505	0.683798	0.191439	0.417467	0.308661	0.759852	0.923265	0.432912	0.406212	0.475725	0.59821
9	C17	V1	Zone A	bud	II	0.393822	0.225009	0.876698	0.694225	0.578895	0.494802	0.564128	0.249278	0.7165	0.275176	0.397281	0.480989	1.25641	1.27738	1.08591	0.358176	0.462227	0.338245
10	C17	V1	Zone A	stem	II	1.06103	1.12269	1.43773	1.45595	1.20427	0.958349	0.822559	0.725095	1.24813	0.268692	0.659872	1.16336	1.35559	1.30577	1.54443	0.615248	0.612132	1.19767
11	C17	V1	Zone B	bud	II	1.12756	16.293	1.47979	1.61845	0.955586	1.21201	1.04888	1.31341	0.525091	0.279328	0.889502	3.50264	0.747147	0.515172	0.581061	0.69221	1.04339	1.69584
12	C17	V1	Zone B	stem	II	2.64244	2.52539	1.89368	1.41881	1.2705	1.11269	0.953592	0.651257	1.15153	0.636847	1.29066	4.85106	1.4906	0.887623	0.983973	1.10629	1.58546	0.920039
13	C17	V1	Zone C	bud	II	1.22687	11.0917	0.949817	1.17815	0.399025	1.5099	0.952136	0.873407	0.980145	0.461163	0.720814	2.41759	0.515696	0.29943	0.352743	0.631059	0.995288	1.5003
14	C17	V1	Zone C	stem	II	2.3802	2.27324	1.6029	1.32003	1.5314	1.46436	0.974551	0.552233	1.31742	0.567244	1.05286	5.90356	1.42948	1.1586	0.881271	0.914217	1.03824	0.832136
15	C17	V1	Apex	Apex	III	0.0177828	0.60548	0.609677	0.658719	0.747997	0.534428	0.55766	0.593001	0.76401	0.223607	0.41822	0.546079	0.696833	0.967794	0.486809	0.36903	0.467078	0.579109
16	C17	V1	Zone A	bud	III	0.963851	0.967186	1.0446	0.71796	0.49306	0.480986	0.616698	0.334605	0.674496	0.169145	0.339663	0.754746	1.57549	1.34884	1.21568	0.388663	0.552697	0.279807
17	C17	V1	Zone A	stem	III	0.893145	1.17987	1.28762	1.29907	0.90204	0.881882	0.972982	0.745649	1.18824	0.260771	0.669745	1.81583	1.32347	1.2785	1.58788	0.65339	0.736012	1.28644
18	C17	V1	Zone B	bud	III	0.658415	13.6773	1.32099	1.43483	0.750758	1.10114	0.86994	1.23034	0.972717	0.360129	0.834488	4.39838	0.696232	0.672706	0.476384	0.804288	1.09308	1.40317
19	C17	V1	Zone B	stem	III	3.55463	3.43953	1.80516	1.6769	1.45565	1.22418	0.96779	0.530658	1.08751	0.70161	1.57595	5.03279	1.58882	0.999562	0.890148	1.24184	2.2941	0.596056
20	C17	V1	Zone C	bud	III	0.893285	11.749	0.91241	1.2515	0.875488	2.11743		0.785209	0.865865	0.426498	0.776957	1.93571	0.358136	0.497396	0.405423	0.75469	1.82444	0.901079
21	C17	V1	Zone C	stem	III	2.82194	1.33874	1.33221	1.62698	2.99885	2.52676	1.04674	0.633634	1.57356	0.722447	1.53387	7.44808	1.97747	1.51435	1.06916	1.35799	1.89981	0.971384
22	C17	T2	Apex	Apex	I	0.15506	0.092683	0.728115	0.49831	1.10836	0.731131	0.521715	0.67575	0.943202	0.445729	0.506464	0.105749	1.13304	1.49549	1.11293	0.412746	0.363607	1.23509
23	C17	T2	Zone A	bud	I	0.544503	0.300815	0.570821	0.723103	1.19399	0.625249	0.711584	0.267368	0.97163	0.382905	0.786768	0.107201	1.4722	2.11078	1.25426	0.504785	0.557721	0.28836
24	C17	T2	Zone A	stem	I	0.744075	0.534026	1.27298	0.862911	3.95088	2.17187	1.0354	0.812867	1.80203	0.35007	0.913787	0.190249	1.10424	2.08517	2.59276	0.824867	1.08977	1.20563
25	C17	T2	Zone B	bud	I	0.813111	0.420049	0.782889	0.710559	1.07977	0.806091	0.734504	0.355663	1.10884	0.470721	0.820709	0.0946283	0.951508	1.73758	1.08616	0.517089	0.916284	0.485602
26	C17	T2	Zone B	stem	I	0.953465	0.921115	1.4811	1.25852	1.76484	1.20809	0.923196	0.722132	1.12572	0.261741	0.784357	0.204512	1.17348	1.58051	1.55963	0.893768	1.15629	1.0698
27	C17	T2	Zone C	bud	I	2.36483	4.99229	1.9169	1.26736	1.87759	2.20949	0.901799	1.31408	1.48106	0.707192	1.50135	0.373733	0.806065	1.31262	1.12227	1.06923	1.5705	1.98146
28	C17	T2	Zone C	stem	I	1.03109	1.41304	1.20569	1.12812	0.559393	0.917442	0.745409	0.600965	1.02159	0.463047	0.924181	0.595389	1.23064	0.950616	1.02607	0.856126	1.46057	0.839236
29	C17	T2	Apex	Apex	II	0.0291072	0.042658	0.84918	0.657658	2.10281	0.928637	0.664685	0.704282	1.37969	0.784646	1.6004	0.131505	1.1537	1.92717	0.896196	0.51996	0.778694	1.08192
30	C17	T2	Zone A	bud	II	0.513098	0.0937562	0.62273	0.431618	0.662522	0.520485	0.574505	0.26231	0.819277	0.25243	0.500179	0.117603	1.33428	1.37393	1.5346	0.424719	0.439855	0.473519
31	C17	T2	Zone A	stem	II	0.445309	0.397399	1.08459	1.10108	2.39834	1.17238	0.964384	0.644629	1.44315	0.283974	0.573262	0.291635	0.988876	1.35114	2.07004	0.908639	0.607764	1.28346
32	C17	T2	Zone B	bud	II	0.822943	0.606876	0.690081	0.690081	1.09174
33	C17	T2	Zone B	stem	II	0.603331	0.798942	1.21546	0.985946	1.25911	0.85747	0.764076	0.671687	1.02252	0.214543	0.333292	0.330218	1.149	1.11415	1.48466	0.654039	0.653178	1.31268
34	C17	T2	Zone C	bud	II	1.56351	5.87625	1.22622	0.892812	1.04422	0.922743	0.683107	0.980662	0.944798	0.290445	0.599457	1.0236	0.710641	0.699867	1.0455	1.08808		2.01669
35	C17	T2	Zone C	stem	II	1.35055	2.27983	1.21133	1.04186	0.784791	0.764707	0.640802	0.452222	0.999103	0.33065	0.667898	0.916263	0.90681	0.830477	0.980811	0.791194	1.25777	0.766302
36	C17	T2	Apex	Apex	III	0.172227	0.243725	0.787952	0.449676	1.34958	0.635135	0.600841	0.553486	1.03235	0.468338	0.846735	0.130384	0.797193	1.44654	0.649398	0.502354	0.652497	0.675828
37	C17	T2	Zone A	bud	III	0.372477	0.121871	0.662674	0.689287	0.995488	0.440109	0.5662	0.164636	0.757895	0.285613	0.512748	0.152664	1.27939	1.63576	1.18611	0.324319	0.407841	0.184299
38	C17	T2	Zone A	stem	III	0.590393	0.1895	1.30138	1.29093	2.64373	1.51299	0.95836	0.775772	1.69111	0.322256	0.749365	0.498223	1.25962	1.68961	2.61965	0.953191	0.640732	1.45303
39	C17	T2	Zone B	bud	III	1.14924	0.123794	0.894643	0.72527	1.00204	0.856195	0.665983	0.386181	1.14791	0.469541	0.923561	0.120374	1.0576	2.12482	0.939465	0.365038	1.01748	0.406291
40	C17	T2	Zone B	stem	III	0.93726	0.442221	1.60168	1.26138	1.06721	1.2053	0.902281	0.829544	1.19132	0.291589	0.622322	0.404746	1.4457	1.39415	1.35683	0.866655	1.00593	1.51501
41	C17	T2	Zone C	bud	III	1.72822	6.06038	2.02535	1.09313	1.48765	0.983753	0.818666	1.14847	1.01375	0.37728	0.810405	1.23379	0.946911	0.880628	0.980349	1.14486	1.00856	1.65813
42	C17	T2	Zone C	stem	III	1.74841	1.81051	1.28449	1.0278	0.783126	0.635684	0.799395	0.552621	1.09105	0.315546	0.545417	1.43406	1.01025	0.839896	0.97235	0.858927	1.06622	0.974977
43	C18	V1	Apex	Apex	I	0.185823	0.230569	0.695505	0.475664	0.583579	0.648883	0.987605	0.906677	0.892588	0.99199	0.635691	0.0447563	1.69932	1.20961	0.513227	0.495136	1.15887	0.625504
44	C18	V1	Zone A	bud	I	1.74381	0.631684	0.956423	1.05638	0.575572	0.983359	0.906125	0.849833	0.78894	3.26697	1.06073	0.353318	1.84871	1.54296	2.37622	0.477175	0.665519	0.451768
45	C18	V1	Zone A	stem	I	0.536343	0.441698	0.750656	0.707944	0.511425	1.02358	1.04196	2.11344	0.770296	3.30097	1.46695	0.0618196	0.94631	1.1785	1.17503	0.773922	0.474924	1.39051
46	C18	V1	Zone B	bud	I	2.8327	1.63343	1.11805	1.68733	0.984036	1.32283	1.30315	1.51606	1.0889	3.1538	1.36422	0.678999	1.28992	1.41556	2.05277	1.38753	1.13101	1.02662
47	C18	V1	Zone B	stem	I	1.15011	1.07167	0.719363	0.815652	0.457091	0.894202	0.996115	1.07871	0.743066	1.76424	1.03999	0.219553	0.604897	0.845298	0.707755	1.01459	1.31638	0.691729
48	C18	V1	Zone C	bud	I	0.880177	15.7036	1.25951	1.30167	1.15351	2.40269	1.80649	4.01495	1.19881	1.71667	1.62218	1.18089	0.160334	0.254529	0.172307	2.46044	0.764714	6.44161
49	C18	V1	Zone C	stem	I	0.581078	2.03099	0.859441	1.29547	0.444184	1.32971	1.45471	0.99197	0.93181	2.03526	1.25502	0.318074	1.01538	1.05126	0.826768	1.34917	2.04897	0.507826
50	C18	V1	Apex	Apex	II	0.418312	0.0688652	0.75405	0.570427	0.495222	0.465414	0.87383	0.72604	0.882472	0.999711	0.817683	0.144601	1.68015	1.21129	0.497734	0.385274	1.0001	0.410671
51	C18	V1	Zone A	bud	II	1.68074	0.1741	0.890656	1.27556	1.03312	0.95351	1.02519	0.687804	0.9763	3.0822	1.48289	0.954348	1.90673	2.40699	1.85235	0.478892	0.929068	0.335208
52	C18	V1	Zone A	stem	II	0.511947	0.360291	0.612306	0.645816	0.642733	0.668613	1.02069	1.72442	0.773992	2.84328	1.06649	0.188266	0.857283	1.10697	1.15767	0.628076	0.335486	0.981124
53	C18	V1	Zone B	bud	II	3.11602	0.486855	1.58599	1.02204	0.785055	0.49006	0.948958	0.496034	0.589109	1.20401	0.844563	1.83744	1.17044	0.952301	1.68554	1.35068	0.643458	0.321616
54	C18	V1	Zone B	stem	II	0.944966	0.631339	0.647885	0.50411	0.33902	0.574291	0.994233	1.08251	0.751918	1.63184	0.861957	0.365473	0.566936	0.790482	0.65498	0.891336	1.2103	0.710246
55	C18	V1	Zone C	bud	II	1.57652	9.86052	1.2191	1.14125	0.663285	1.42934	1.79075	3.37142	1.11053	1.66061	1.14763	3.02522	0.36397	0.462397	0.672184	1.95385	1.47364	4.09117
56	C18	V1	Zone C	stem	II	1.17348	1.60272	0.563916	0.848537	0.469604	1.00742	1.43206	0.877431	0.899518	2.14946	1.20314	0.779692	0.860796	0.716389	0.771777	1.22023	1.74575	0.485109
57	C18	V1	Apex	Apex	III	0.221309	0.297989	0.567675	0.564287	0.515585	0.49886	1.04152	0.794895	0.80566	0.985562	0.673652	0.481402	1.45837	1.21717	0.510063	0.847702	0.96116	0.389812
58	C18	V1	Zone A	bud	III	1.15601	0.192531	0.622444	0.966852	1.21077	0.420559	0.790383	0.765304	0.762388	2.50851	1.05846	2.91013	1.80799	1.42495	1.59268	1.07735	0.398769	0.449302
59	C18	V1	Zone A	stem	III	0.790698	0.646313	0.65514	0.609971	0.767791	0.440461	0.927249	1.43488	0.707253	2.24153	0.924874	1.359	0.829903	0.817753	0.939665	0.782561	0.432721	0.892876
60	C18	V1	Zone B	bud	III	3.47937	0.324638	1.48765	1.76807	3.13834	0.815912	1.5111	1.32279	1.16642	2.39487	2.06671	9.0187	1.33807	1.06132	0.918547	3.80011	1.49092	0.66913
61	C18	V1	Zone B	stem	III	1.29014	1.10506	0.760256	0.662042	0.841795	0.425787	0.889128	1.06829	0.801766	1.85536	0.882059	1.57699	0.71827	0.816889	0.792072	0.973099	0.486018	0.759726
62	C18	V1	Zone C	bud	III	2.80027	14.1254	1.56459	1.53109	1.14033	1.02885	1.86257	4.96526	1.32728	1.68367	1.34546	10.7126	0.413826	0.324083	0.650029	4.94185	1.14051	5.35511
63	C18	V1	Zone C	stem	III	1.26861	2.0605	0.698713	0.75059	0.804037	0.538433	1.09116	1.02135	0.798909	1.54464	0.793842	2.37826	0.899189	0.691828	0.672806	1.11269	0.728197	0.565043
64	C18	V2	Apex	Apex	I	0.504545	0.263876	0.542126	0.714496	0.863138	0.627148	0.9938	1.32603	0.96215	1.67264	1.05342	0.514343	2.1516	1.34846	0.719764	1.34406	1.05386	0.773679
65	C18	V2	Zone A	bud	I	2.22177	0.400774	0.993443	2.02023	2.72898	1.43519	1.52505	0.748398	1.53702	3.03642	2.67143	3.54485	1.95155	2.08777	1.58491	1.70003	1.90278	0.385691
66	C18	V2	Zone A	stem	I	0.409435	0.149484	0.651154	0.66477	0.909518	0.766436	0.893922	2.22815	0.782719	4.06646	1.74776	0.436554	0.916578	1.02155	1.21915	0.574923	0.322466	1.54803
67	C18	V2	Zone B'	bud	I	7.39265	0.415911	1.11053	2.14783	2.31526	2.25145	1.59364	3.11683	1.5189	7.25589	2.86966	9.26394	1.35635	1.41455	4.57481	4.05798	1.47314	2.63894
68	C18	V2	Zone B'	stem	I	0.69009	0.347095	0.589881	0.621802	0.54981	0.701823	0.77406	1.50314	0.711349	1.99568	0.968736	0.691453	0.449258	0.795466	0.61259	0.803915	0.735966	0.972707
69	C18	V2	Zone B''	bud	I	5.1511	2.64606	1.24606	1.43021	1.4012	2.51434	1.79356	3.60079	1.56046	4.94402	2.15261	5.65292	1.40678	1.28356	4.02898	4.29205	1.30834	4.05592
70	C18	V2	Zone B''	stem	I	0.776323	1.87548	0.808417	1.0247	0.844272	1.24592	1.1826	1.33987	0.858956	2.09244	1.34037	2.02847	0.78467	0.754629	0.612531	1.32467	1.51803	1.1027
71	C18	V2	Zone C	bud	I	2.29615	11.722	1.61957	1.30888	0.948724	2.36952	2.05642	3.95644	1.1159	2.16297	1.25354	4.48885	0.60767	0.455149	1.17304	4.83377	1.55175	7.14211
72	C18	V2	Zone C	stem	I	1.23473	2.55288	0.881804	1.13436	1.14968	1.48531	1.27089	1.26938	0.854476	2.02876	1.44918	2.79138	0.887683	0.767945	0.720755	1.69463	1.75162	0.948376
73	C18	V2	Apex	Apex	II	0.372135	0.274916	0.546135	0.657052	0.725772	0.585256	0.871219	1.07358	0.886429	1.24744	0.910183	0.598926	2.05684	1.24077	0.613961	0.803664	1.25934	0.745256
74	C18	V2	Zone A	bud	II	3.48177	0.223512	0.927534	1.72346	1.83823	1.1408	1.2185	0.823721	1.28612	3.49387	2.2788	4.63444	2.66667	2.28303	1.71438	1.95276	1.77685	0.424509
75	C18	V2	Zone A	stem	II	0.379919	0.166686	0.658021	0.892003	1.215	1.08837	0.986125	2.95365	1.10126	5.0645	1.97609	0.826018	1.27475	1.40991	1.44222	0.858576	0.470019	1.7004
76	C18	V2	Zone B'	bud	II	4.97393	0.841531	1.65768	1.60288	1.94895	1.71715	1.54902	2.82167	1.43174	5.28972	2.50447	8.15118	1.51476	1.37331	4.0442	2.92155	1.09547	1.73012
77	C18	V2	Zone B'	stem	II	0.81494	0.340488	0.763211	0.71092	0.807796	0.738961	0.922271	1.63929	0.769839	1.98687	1.00778	0.963775	0.605436	0.842863	0.640812	1.07639	0.999399	1.06878
78	C18	V2	Zone B''	bud	II	4.71737	3.67959	1.508	1.4388	1.14786	1.93274	1.72229	2.99596	1.11059	3.17877	1.51248	5.52286	1.30844	0.902194	2.2905	3.45339	1.22956	2.31114
79	C18	V2	Zone B''	stem	II	0.653134	1.76361	0.760196	1.06045	0.860845	1.03321	1.29558	1.24482	0.953829	2.16515	1.2508	2.58727	0.817382	0.681285	0.650847	1.53042	1.79044	1.01956
80	C18	V2	Zone C	bud	II	2.11885	8.83283	1.83992	1.46589	0.838668	2.27928	2.19458	3.97897	1.21263	2.12128	1.79516	5.34442	0.38411	0.263171	0.792752	3.95414	2.28733	5.07417
81	C18	V2	Zone C	stem	II	0.818055	2.72766	1.08538	1.0056	1.26785	1.41057	1.33551	1.26689	0.832235	1.73791	1.1629	2.81122	0.848312	0.643916	0.555532	2.28203	2.06304	0.799466
82	C18	V2	Apex	Apex	III	0.591834	0.403181	0.366185	0.539511	0.571084	0.492134	0.816802	0.884378	0.726492	1.31213	0.831963	1.13699	1.83349	0.896469	0.550496	1.03476	1.011	0.584184
83	C18	V2	Zone A	bud	III	3.45939		1.00924	2.00863	2.68102	1.33658	1.59187	0.871973	1.50683	3.99455	2.81054	5.60273	1.90348	1.60902	1.45718	1.76436	2.29169	0.430272
84	C18	V2	Zone A	stem	III	0.687308	0.2132	0.739643	0.949249	1.26047	1.10433	0.951654	2.85236	1.05524	5.62486	2.01861	2.00879	1.10053	1.17713	1.38896	0.736454	0.51239	1.96861
85	C18	V2	Zone B'	bud	III	7.05342	1.0585	2.03095	2.00909	2.87409	1.96104	1.61384	2.76444	1.45669	5.76142	2.56452	9.83251	1.36302	1.23574	2.6594	1.82139	2.1749	1.65347
86	C18	V2	Zone B'	stem	III	0.99167	0.626437	0.749731	0.826779	1.08092	0.608627	0.950381	1.61392	0.707753	1.76894	1.24832	1.85352	0.735529	0.623285	0.633556	1.21784	1.1631	1.1596
87	C18	V2	Zone B''	bud	III	7.02102	2.09218	1.8218	1.62293	1.52055	2.50953	1.9361	2.90965	1.44203	4.07651	2.13475	9.0494	1.2051	0.830938	2.80714	1.69816	2.20571	2.12263
88	C18	V2	Zone B''	stem	III	1.04856	1.56187	0.775561	1.18495	1.31651	1.06579	1.40617	1.30314	0.874603	2.68438	1.7639	4.21345	1.03932	0.826773	0.596993	1.56165	2.3055	1.03261
89	C18	V2	Zone C	bud	III	3.45303	8.34642	1.81134	2.0611	0.941499	2.41735	2.23654	3.38014	1.22958	2.36819	1.89172	6.49083	0.375161	0.391259	0.919824	2.28172	3.96549	3.2001
90	C18	V2	Zone C	stem	III	1.49669	3.52462	1.00607	1.2081	1.61041	1.13063	1.4882	1.16211	0.830595	1.6059	1.44334	4.83374	0.901438	0.820161	0.436653	2.55378	2.59365	0.714903
